# Supplementary material for: Comparative and genetic analysis of the four sequenced Paenibacillus polymyxa genomes reveals a diverse metabolism and conservation of genes relevant to plant-growth promotion and competitiveness
Source: BMC Genomics. 2014 Oct 3;15:851. doi: 10.1186/1471-2164-15-851 (PMC4209062; doi:10.1186/1471-2164-15-851)
Supplement: Supplementary file 2 — Additional file 2: Identified genomic islands and their encoded genes. (XLSX 53 KB) [file 12864_2014_6587_MOESM2_ESM.xlsx]

## Sheet: E681 GI's
Start	End	Size	Locus ID	Product
535785	541643	5858	PPE_00487	transposase IS3/IS911 family protein
			PPE_00488	hypothetical protein
			PPE_00489	glycosyltransferase
			PPE_00490	hypothetical protein
			PPE_00491	acyltransferase
			PPE_00492	hypothetical protein
577678	587683	10005	PPE_00527	hypothetical protein
			PPE_00528	hypothetical protein
			PPE_00529	GAF domain containing protein
			PPE_00530	hypothetical protein
			PPE_00531	methyl-accepting chemotaxis protein
			PPE_00532	hypothetical protein
			PPE_00533	hypothetical protein
			PPE_00534	transposase
			PPE_00535	short-chain dehydrogenase
			PPE_00536	transcriptional regulator
883813	894970	11157	PPE_00813	RNA methyltransferase
			PPE_00814	hypothetical protein
			PPE_00815	superfamily II DNA/RNA helicase
			PPE_00816	adenine specific DNA methylase Mod
			PPE_00817	hypothetical protein
930871	940328	9457	PPE_00854	hypothetical protein
			PPE_00855	hypothetical protein
			PPE_00856	dehydrogenase
			PPE_00857	sugar ABC transporter periplasmic protein
			PPE_00858	sugar phosphate isomerase/epimerase
			PPE_00859	transcriptional repressor cytR
			PPE_00860	sugar ABC transporter periplasmic protein
			PPE_00861	ribose transport ATP-binding protein rbsA
			PPE_00862	ribose/xylose/arabinose/galactoside ABC transporter permease
1152883	1159662	6779	PPE_01059	hypothetical protein
			PPE_01060	hypothetical protein
			PPE_01061	transposase
			PPE_01062	hypothetical protein
			PPE_01063	hypothetical protein
			PPE_01064	hypothetical protein
			PPE_01065	Multiple sugar-binding periplasmic receptor chvE
1284833	1293615	8782	PPE_01184	molybdopterin biosynthesis mog protein
			PPE_01185	Sec-independent protein secretion pathway component
			PPE_01186	Sec-independent protein translocase protein tatCd
			PPE_01187	molecular chaperone GroES
			PPE_01188	molecular chaperone GroEL
			PPE_01189	integrase
			PPE_01190	transposase
			PPE_01191	transposase IS3/IS911 family protein
			PPE_01192	hypothetical protein
			PPE_01193	hypothetical protein
			PPE_01194	transcriptional activator ramA
1602768	1641153	38385	PPE_01493	hypothetical protein
			PPE_01494	histone acetyltransferase
			PPE_01495	hypothetical protein
			PPE_01496	hypothetical protein
			PPE_01497	hypothetical protein
			PPE_01498	hypothetical protein
			PPE_01499	hypothetical protein
			PPE_01500	hypothetical protein
			PPE_01501	hypothetical protein
			PPE_01502	hypothetical protein
			PPE_01503	hypothetical protein
			PPE_01504	RNA:NAD 2'-phosphotransferase
			PPE_01505	hypothetical protein
			PPE_01506	hypothetical protein
			PPE_01507	hypothetical protein
			PPE_01508	hypothetical protein
			PPE_01509	hypothetical protein
			PPE_01510	hypothetical protein
			PPE_01511	hypothetical protein
			PPE_01512	hypothetical protein
			PPE_01513	hypothetical protein
			PPE_01514	hypothetical protein
			PPE_01515	hypothetical protein
			PPE_01516	hypothetical protein
			PPE_01517	hypothetical protein
			PPE_01518	hypothetical protein
			PPE_01519	hypothetical protein
			PPE_01520	hypothetical protein
			PPE_01521	hypothetical protein
			PPE_01522	hypothetical protein
			PPE_01523	hypothetical protein
			PPE_01524	hypothetical protein
			PPE_01525	Site-specific recombinase
			PPE_01526	hypothetical protein
			PPE_01527	hypothetical protein
			PPE_01528	hypothetical protein
			PPE_01529	DNA-binding protein
			PPE_01530	hypothetical protein
			PPE_01531	type III restriction enzyme, res subunit family
			PPE_01532	type III restriction enzyme, res subunit family
			PPE_01533	transposase for insertion sequence element IS1086
			PPE_01534	hypothetical protein
			PPE_01535	integrase
			PPE_01536	hypothetical protein
2326715	2368861	42146	PPE_02180	bacitracin synthetase 1
2462652	2470574	7922	PPE_02262	nucleoside-diphosphate-sugar epimerase
			PPE_02263	transcriptional regulator
			PPE_02264	transcriptional regulator, effector-binding domain/component
			PPE_02265	transcriptional regulator
			PPE_02266	esterase/lipase
			PPE_02267	hypothetical protein
			PPE_02268	hypothetical protein
			PPE_02269	hypothetical protein
			PPE_02270	hypothetical protein
			PPE_02271	transposase for insertion sequence element IS1086
			PPE_02272	hypothetical protein
2484020	2488883	4863	PPE_02283	hypothetical protein
			PPE_02284	hypothetical protein
			PPE_02285	hypothetical protein
			PPE_02286	methionine aminopeptidase
			PPE_02287	hypothetical protein
			PPE_02288	hypothetical protein
			PPE_02289	esterase/lipase
2626324	2629623	3299	PPE_02377	transposase
			PPE_02378	transposase
			PPE_02379	membrane protein
			PPE_02380	transcriptional regulator yybA
			PPE_02381	Protease synthase and sporulation negative regulatory protein PAI 1
			PPE_02382	alpha/beta hydrolase
			PPE_02383	hypothetical protein
2646037	2656214	10177	PPE_02398	zinc-type alcohol dehydrogenase-like protein SA1988
			PPE_02399	dehydrogenase
			PPE_02400	glutathione-dependent formaldehyde dehydrogenase (FDH) (FALDH)
			PPE_02401	hypothetical protein
			PPE_02402	hypothetical protein
			PPE_02403	hypothetical protein
			PPE_02404	hypothetical protein
			PPE_02405	Lipase
			PPE_02406	esterase/lipase
2828326	2843651	15325	PPE_02568	LexA repressor
			PPE_02569	hypothetical protein
			PPE_02570	hypothetical protein
			PPE_02571	hypothetical protein
			PPE_02572	hypothetical protein
			PPE_02573	hypothetical protein
			PPE_02574	hypothetical protein
			PPE_02575	hypothetical protein
			PPE_02576	transposase-like protein
			PPE_02577	transposase
			PPE_02578	hypothetical protein
			PPE_02579	hypothetical protein
			PPE_02580	hypothetical protein
			PPE_02581	transposase insK for insertion sequence element IS150
			PPE_02582	hypothetical protein
			PPE_02583	hypothetical protein
			PPE_02584	hypothetical protein
			PPE_02585	transposase insK for insertion sequence element IS150
			PPE_02586	hypothetical protein
2927352	2934189	6837	PPE_02660	Kelch repeat protein
			PPE_02661	hypothetical protein
			PPE_02662	Kelch repeat protein
			PPE_02663	hypothetical protein
			PPE_02664	hypothetical protein
			PPE_02665	hypothetical protein
			PPE_02666	transposase for insertion sequence element IS1086
			PPE_02667	hypothetical protein
			PPE_02668	hypothetical protein
3346216	3354240	8024	PPE_03028	hypothetical protein
			PPE_03029	hypothetical protein
			PPE_03030	hypothetical protein
			PPE_03031	hypothetical protein
			PPE_03032	DNA segregation ATPase FtsK/SpoIIIE
			PPE_03033	hypothetical protein
			PPE_03034	hypothetical protein
			PPE_03035	hypothetical protein
			PPE_03036	hypothetical protein
3361563	3368282	6719	PPE_03049	bifunctional 3'-phosphoadenosine 5'-phosphosulfate sulfotransferase/FAD synthetase
			PPE_03050	hypothetical protein
			PPE_03051	hypothetical protein
			PPE_03052	hypothetical protein
			PPE_03053	hypothetical protein
			PPE_03054	hypothetical protein
			PPE_03055	hypothetical protein
			PPE_03056	hypothetical protein
			PPE_03057	hypothetical protein
			PPE_03058	hypothetical protein
			PPE_03059	hypothetical protein
			PPE_03060	DNA polymerase III subunit beta
			PPE_03061	DNA replication protein
3631443	3637089	5646	PPE_03306	3-mercaptopyruvate sulfurtransferase
			PPE_03307	hypothetical protein
			PPE_03308	hypothetical protein
			PPE_03309	histone acetyltransferase
			PPE_03310	hypothetical protein
			PPE_03311	hypothetical protein
			PPE_03312	hypothetical protein
			PPE_03313	transposase
			PPE_03314	hypothetical protein
			PPE_03315	transposase
3638348	3638884	12676	PPE_03317	hypothetical protein
			PPE_03318	hypothetical protein
			PPE_03319	transposase
			PPE_03320	hypothetical protein
			PPE_03321	hypothetical protein
			PPE_03322	hypothetical protein
			PPE_03323	hypothetical protein
			PPE_03324	hypothetical protein
			PPE_03325	NTP pyrophosphohydrolase
			PPE_03326	hypothetical protein
			PPE_03327	hypothetical protein
			PPE_03328	hypothetical protein
			PPE_03329	hypothetical protein
			PPE_03330	hypothetical protein
			PPE_03331	hypothetical protein
			PPE_03332	hypothetical protein
			PPE_03333	hypothetical protein
			PPE_03334	hypothetical protein
			PPE_03335	hypothetical protein
			PPE_03336	hypothetical protein
			PPE_03337	integrase/recombinase y4qK
3746644	3751731	5087	PPE_03437	hypothetical protein
			PPE_03438	hypothetical protein
			PPE_03439	hypothetical protein
			PPE_03440	hypothetical protein
			PPE_03441	hypothetical protein
3823935	3832506	8571	PPE_03501	PTS-dependent dihydroxyacetone kinase dihydroxyacetone binding subunit DhaK
			PPE_03502	glycerol dehydrogenase
			PPE_03503	chemotaxis protein CheY
			PPE_03504	hypothetical protein
			PPE_03505	hypothetical protein
			PPE_03506	transposase insK for insertion sequence element IS150
			PPE_03507	hypothetical protein
			PPE_03508	hypothetical protein
			PPE_03509	hypothetical protein
4536009	4580691	44682	PPE_04184	bacitracin synthetase 3
			PPE_04185	multidrug ABC transporter ATPase/permease
			PPE_04186	multidrug ABC transporter ATPase/permease
			PPE_04187	Non-ribosomal peptide synthetase module containing protein
			PPE_04188	Gramicidin S synthetase II
			PPE_04189	hypothetical protein
			PPE_04190	hypothetical protein
			PPE_04191	RNA-directed DNA polymerase
			PPE_04192	hypothetical protein
			PPE_04193	hypothetical protein
			PPE_04194	hypothetical protein
4581068	4595996	14928	PPE_04195	hypothetical protein
			PPE_04196	NTPase (NACHT family)
			PPE_04197	ATP-dependent endonuclease
			PPE_04198	superfamily I DNA/RNA helicase
			PPE_04199	hypothetical protein
			PPE_04200	hypothetical protein
			PPE_04201	hypothetical protein
			PPE_04202	DNA repair ATPase
4602361	4612673	10312	PPE_04205	transposase
			PPE_04206	transposase
			PPE_04207	transposase, mutator type
			PPE_04208	hypothetical protein
			PPE_04209	hypothetical protein
			PPE_04210	Tn7-like transposition protein D
			PPE_04211	hypothetical protein
			PPE_04212	transposase
			PPE_04213	hypothetical protein
5313840	5322986	9146	PPE_04865	hypothetical protein
			PPE_04866	transcriptional regulator
			PPE_04867	coenzyme F420-dependent N5,N10-methylene tetrahydromethanopterin reductase
			PPE_04868	hypothetical protein
			PPE_04869	hypothetical protein
			PPE_04870	NADH-dependent flavin oxidoreductase yqiG
			PPE_04871	3-oxoacyl-ACP reductase
			PPE_04872	hypothetical protein
			PPE_04873	CsaA protein
			PPE_04874	antibiotic biosynthesis monooxygenase
			PPE_04875	2-polyprenyl-6-methoxyphenol hydroxylase

## Sheet: M1 GI's
Start	End	Size	Locus ID	Product
257645	288032	30387	PPM_0202	copper amine oxidase domain-containing protein
			PPM_0203	hypothetical protein
			PPM_0204	lipoprotein
			PPM_0205	hypothetical protein
			PPM_0206	hypothetical protein
			PPM_0207	putative P4-specific DNA primase
			PPM_0208	tyrosine recombinase XerC
			PPM_0209	hypothetical protein
			PPM_0210	PIN domain-containing protein
			PPM_0211	hypothetical protein
			PPM_0212	hypothetical protein
			PPM_0213	hypothetical protein
			PPM_0214	asparagine synthase
			PPM_0215	hypothetical protein
			PPM_0216	hypothetical protein
			PPM_0217	type 11 methyltransferase
			PPM_0218	hypothetical protein
			PPM_0219	hypothetical protein
			PPM_0220	MFS-type transporter yxaM
			PPM_0221	hypothetical protein
			PPM_0222	helix-turn-helix domain-containing protein
			PPM_0223	helix-turn-helix domain-containing protein
			PPM_0224	hypothetical protein
			PPM_0225	soj-like protein
			PPM_0226	hypothetical protein
			PPM_0227	hypothetical protein
			PPM_0228	hypothetical protein
			PPM_0229	putative transposase insK for insertion sequence element IS150
			PPM_0230	transposase
			PPM_0231	hypothetical protein
608865	615610	6745	PPM_0479	tyrosine recombinase XerC
			PPM_0480	hypothetical protein
			PPM_0481	hypothetical protein
			PPM_0482	HTH-type transcriptional regulator ykvN
			PPM_0483	short-chain dehydrogenase/reductase SDR
			PPM_0484	2-haloacid dehalogenase
			PPM_0485	hypothetical protein
			PPM_0486	hypothetical protein
			PPM_0487	spore germination protein KB
			PPM_0488	spore germination protein KC
1726320	1787976	61656	PPM_1448	hypothetical protein
			PPM_1449	GNAT family acetyltransferase
			PPM_1450	hypothetical protein
			PPM_1451	hypothetical protein
			PPM_1452	hypothetical protein
			PPM_1453	hypothetical protein
			PPM_1454	protein translocase subunit SecA
			PPM_1455	copper amine oxidase-like protein
			PPM_1456	hypothetical protein
			PPM_1457	hypothetical protein
			PPM_1458	hypothetical protein
			PPM_1459	hypothetical protein
			PPM_1460	restriction endonuclease, type IV-like, Mrr
			PPM_1461	hypothetical protein
			PPM_1462	hypothetical protein
			PPM_1463	putative RNA 2'-phosphotransferase
			PPM_1464	hypothetical protein
			PPM_1465	hypothetical protein
			PPM_1466	hypothetical protein
			PPM_1467	hypothetical protein
			PPM_1468	hypothetical protein
			PPM_1469	hypothetical protein
			PPM_1470	hypothetical protein
			PPM_1471	hypothetical protein
			PPM_1472	hypothetical protein
			PPM_1473	hypothetical protein
			PPM_1474	hypothetical protein
			PPM_1475	hypothetical protein
			PPM_1476	hypothetical protein
			PPM_1477	DNA-invertase from lambdoid prophage e14
			PPM_1478	hypothetical protein
			PPM_1479	alanyl-tRNA synthetase
			PPM_1480	hypothetical protein
			PPM_1481	hypothetical protein
			PPM_1482	hypothetical protein
			PPM_1483	hypothetical protein
			PPM_1484	hypothetical protein
			PPM_1485	exonuclease domain-containing protein 1
			PPM_1486	hypothetical protein
			PPM_1487	hypothetical protein
			PPM_1488	amidase
			PPM_1489	hypothetical protein
			PPM_1490	hypothetical protein
			PPM_1491	serine protease inhibitor
			PPM_1492	hypothetical protein
			PPM_1493	hypothetical protein
			PPM_1494	hypothetical protein
			PPM_1495	hypothetical protein
			PPM_1496	hypothetical protein
			PPM_1497	hypothetical protein
			PPM_1498	hypothetical protein
			PPM_1499	transposon Tn552 DNA-invertase binR
			PPM_1500	hypothetical protein
			PPM_1501	hypothetical protein
			PPM_1502	hypothetical protein
			PPM_1503	hypothetical protein
			PPM_1504	hypothetical protein
			PPM_1505	hypothetical protein
			PPM_1506	hypothetical protein
			PPM_1507	putative RNA 2'-phosphotransferase
			PPM_1508	hypothetical protein
			PPM_1509	transposase
			PPM_1510	putative transposase insK for insertion sequence element IS150
1795383	1805021	9638	PPM_1518	hypothetical protein
			PPM_1519	transposase
			PPM_1520	putative transposase insK for insertion sequence element IS150
			PPM_1521	DNA gyrase inhibitory protein
			PPM_1522	hypothetical protein
			PPM_1523	hypothetical protein
			PPM_1524	hypothetical protein
			PPM_1525	hypothetical protein
1916115	1920374	4259	PPM_1632	hypothetical protein
			PPM_1633	tyrosine recombinase XerD
			PPM_1634	hypothetical protein
			PPM_1635	hypothetical protein
			PPM_1636	phage protein
			PPM_1637	hypothetical protein
			PPM_1638	hypothetical protein
			PPM_1639	hypothetical protein
			PPM_1640	hypothetical protein
			PPM_1641	hypothetical protein
			PPM_1642	hypothetical protein
			PPM_1643	hypothetical protein
2290594	2305984	15390	PPM_2002	protease inhibitor
			PPM_2003	hypothetical protein
			PPM_2004	putative O-phosphotransferase
			PPM_2005	transposase
			PPM_2006	putative transposase y4rJ
			PPM_2007	hypothetical protein
			PPM_2008	hypothetical protein
			PPM_2009	hypothetical protein
			PPM_2010	hypothetical protein
			PPM_2011	hypothetical protein
			PPM_2012	hypothetical protein
			PPM_2013	primary amine oxidase
			PPM_2014	copper amine oxidase domain-containing protein
			PPM_2015	hypothetical protein
2579153	2594225	15072	PPM_2239	spore germination protein KC Flags: Precursor
			PPM_2240	spore germination protein KA
			PPM_2241	alpha/beta fold family hydrolase
			PPM_2242	hypothetical protein
			PPM_2243	hypothetical protein
			PPM_2244	hypothetical protein
			PPM_2245	hypothetical protein
			PPM_2246	HTH-type transcriptional regulator Hpr
			PPM_2247	putative acyl-CoA thioesterase
			PPM_2248	hypothetical protein
			PPM_2249	ubiquinone/menaquinone biosynthesis methyltransferase UbiE
			PPM_2250	2,6-dihydropseudooxynicotine hydrolase
			PPM_2251	transposase IS4 family protein
			PPM_2252	protein vanZ
			PPM_2253	hypothetical protein
			PPM_2254	hypothetical protein
2852049	2886021	33972	PPM_2420	HTH-type transcriptional regulator YwbI
			PPM_2421	transposase for transposon Tn3926
			PPM_2422	serine peptidase
			PPM_2423	erythromycin esterase type II
			PPM_2424	halomucin
			PPM_2425	hypothetical protein
			PPM_2426	hypothetical protein
			PPM_2427	hypothetical protein
			PPM_2428	cellulosome-anchoring protein Flags: Precursor
			PPM_2429	hypothetical protein
			PPM_2430	hypothetical protein
			PPM_2431	hypothetical protein
			PPM_2432	regulatory protein PocR
			PPM_2433	hypothetical protein
			PPM_2434	AraC family transcriptional regulator
			PPM_2435	beta-glucuronidase
			PPM_2436	N-acetyltransferase yobR
			PPM_2437	beta-fructofuranosidase
			PPM_2438	beta-fructofuranosidase
			PPM_2439	glycosyl hydrolase domain-containing protein
			PPM_2440	lipoprotein lplA
			PPM_2441	protein lplC
			PPM_2442	protein lplB
3111695	3119853	8158	PPM_2636	hypothetical protein
			PPM_2637	hypothetical protein
			PPM_2638	phage-like element PBSX protein XkdK
			PPM_2639	hypothetical protein
			PPM_2640	hypothetical protein
			PPM_2641	hypothetical protein
			PPM_2642	phage-like element PBSX protein xkdI
			PPM_2643	hypothetical protein
			PPM_2644	hypothetical protein
			PPM_2645	hypothetical protein
			PPM_2646	phage-like element PBSX protein xkdF
			PPM_2647	hypothetical protein
3182286	3193672	11386	PPM_2713	transposase orfX
			PPM_2714	putative transposase insK for insertion sequence element IS150
			PPM_2715	hypothetical protein
			PPM_2716	MFS-type transporter yjbB
			PPM_2717	transposase C from transposon PsiTn554
			PPM_2718	tn554-related, transposase B
			PPM_2719	tyrosine recombinase XerD
			PPM_2720	hypothetical protein
			PPM_2721	hypothetical protein
			PPM_2722	hypothetical protein
			PPM_2723	DNA gyrase inhibitory protein Protein sbmC
			PPM_2724	hypothetical protein
			PPM_2725	hypothetical protein
			PPM_2726	hypothetical protein
3215531	3236006	20475	PPM_2749	hypothetical protein
			PPM_2750	hypothetical protein
			PPM_2751	phage-like element PBSX protein xkdW
			PPM_2752	putative tail fiber protein
			PPM_2753	hypothetical protein
			PPM_2754	hypothetical protein
			PPM_2755	SPBc2 prophage-derived transglycosylase
			PPM_2756	hypothetical protein
			PPM_2757	hypothetical protein
			PPM_2758	hypothetical protein
			PPM_2759	hypothetical protein
			PPM_2760	hypothetical protein
			PPM_2761	hypothetical protein
			PPM_2762	hypothetical protein
			PPM_2763	hypothetical protein
			PPM_2764	hypothetical protein
			PPM_2765	hypothetical protein
			PPM_2766	seryl-tRNA synthetase
			PPM_2767	phage portal protein
			PPM_2768	hypothetical protein
			PPM_2769	terminase B protein PACase B protein; DNA packaging B protein
3246271	3259636	13365	PPM_2784	hypothetical protein
			PPM_2785	hypothetical protein
			PPM_2786	hypothetical protein
			PPM_2787	hypothetical protein
			PPM_2788	phage-like protein
			PPM_2789	DNA polymerase III subunit beta
			PPM_2790	chromosomal replication initiator protein dnaA
			PPM_2791	hypothetical protein
			PPM_2792	hypothetical protein
			PPM_2793	hypothetical protein
			PPM_2794	hypothetical protein
			PPM_2795	hypothetical protein
			PPM_2796	hypothetical protein
			PPM_2797	putative plasmid-partitioning protein
			PPM_2798	hypothetical protein
			PPM_2799	HTH-type transcriptional regulator ansR
			PPM_2800	tyrosine recombinase XerC
			PPM_2801	glutamine synthetase, type I
3561751	3569555	7804	PPM_3088	transposase
			PPM_3089	hypothetical protein
			PPM_3090	inner membrane transport protein YnfM
			PPM_3091	4-carboxymuconolactone decarboxylase
			PPM_3092	hypothetical protein
			PPM_3093	UV-damage repair protein
			PPM_3094	protein phosphatase Slingshot-like protein
			PPM_3095	arsenate reductase
3571499	3587150	15651	PPM_3098	multidrug resistance operon repressor
			PPM_3099	ubiquinone/menaquinone biosynthesis methyltransferase ubiE
			PPM_3100	phosphinothricin acetyltransferase
			PPM_3101	hypothetical protein
			PPM_3102	HTH-type transcriptional regulator y4wC
			PPM_3103	hypothetical protein
			PPM_3104	4-carboxymuconolactone decarboxylase
			PPM_3105	HTH-type transcriptional regulator hmrR Copper efflux regulator; Copper export regulator
			PPM_3106	transposase for transposon Tn3926
			PPM_3107	transposase Tn3 family protein
			PPM_3108	tyrosine recombinase XerC
			PPM_3109	tyrosine recombinase XerC
			PPM_3110	hypothetical protein
			PPM_3111	phage integrase family protein
			PPM_3112	hypothetical protein
			PPM_3113	hypothetical protein
			PPM_3114	DNA polymerase IV
			PPM_3115	putative sugar uptake protein

## Sheet: SC2 GI's
Start	End	Size	Locus ID	Product
234264	239015	4751	PPSC2_c0201	hypothetical protein
			PPSC2_c0202	hypothetical protein
			PPSC2_c0203	coenzyme pqq synthesis
			PPSC2_c0204	6-pyruvoyl tetrahydrobiopterin synthase
243197	254222	11025	PPSC2_c0208	hypothetical protein
			PPSC2_c0209	queuine tRNA-ribosyltransferase
			PPSC2_c0210	hypothetical protein
			PPSC2_c0211	hypothetical protein
			PPSC2_c0212	hypothetical protein
			PPSC2_c0213	ATP-dependent DNA helicase pcra
268336	289771	21435	PPSC2_c0228	hypothetical protein
			PPSC2_c0229	twitching mobility protein PilT
			PPSC2_c0230	hypothetical protein
			PPSC2_c0231	hypothetical protein
			PPSC2_c0232	hypothetical protein
			PPSC2_c0233	hypothetical protein
			PPSC2_c0234	asparagine synthetase [glutamine-hydrolyzing] 2
			PPSC2_c0235	hypothetical protein
			PPSC2_c0236	hypothetical protein
			PPSC2_c0237	hypothetical protein
			PPSC2_c0238	hypothetical protein
			PPSC2_c0239	hypothetical protein
			PPSC2_c0240	mfs-type transporter yxam
			PPSC2_c0241	GNAT family acetyltransferase
			PPSC2_c0243	hypothetical protein
			PPSC2_c0244	hypothetical protein
			PPSC2_c0245	hypothetical protein
			PPSC2_c0246	cobyrinic acid ac-diamide synthase
			PPSC2_c0247	hypothetical protein
			PPSC2_c0248	hypothetical protein
			PPSC2_c0249	hypothetical protein
			PPSC2_c0250	hypothetical protein
			PPSC2_c0251	integrase catalytic subunit
			PPSC2_c0252	transposase is3/is911 family protein
			PPSC2_c0253	hypothetical protein
			PPSC2_c0254	hypothetical protein
1412550	1416917	4367	PPSC2_c1270	hypothetical protein
			PPSC2_c1271	hypothetical protein
			PPSC2_c1272	hypothetical protein
1732153	1776220	44067	PPSC2_c1599	hypothetical protein
			PPSC2_c1600	hypothetical protein
			PPSC2_c1601	hypothetical protein
			PPSC2_c1602	hypothetical protein
			PPSC2_c1603	protein translocase subunit SecA
			PPSC2_c1604	cyclophilin type peptidyl-prolyl cis-trans isomerase
			PPSC2_c1605	hypothetical protein
			PPSC2_c1606	hypothetical protein
			PPSC2_c1607	hypothetical protein
			PPSC2_c1608	hypothetical protein
			PPSC2_c1609	hypothetical protein
			PPSC2_c1610	hypothetical protein
			PPSC2_c1611	hypothetical protein
			PPSC2_c1612	hypothetical protein
			PPSC2_c1613	hypothetical protein
			PPSC2_c1614	phosphotransferase kpta/tpt1
			PPSC2_c1615	hypothetical protein
			PPSC2_c1616	hypothetical protein
			PPSC2_c1617	hypothetical protein
			PPSC2_c1618	hypothetical protein
			PPSC2_c1619	hypothetical protein
			PPSC2_c1620	hypothetical protein
			PPSC2_c1621	hypothetical protein
			PPSC2_c1622	hypothetical protein
			PPSC2_c1623	hypothetical protein
			PPSC2_c1624	hypothetical protein
			PPSC2_c1625	hypothetical protein
			PPSC2_c1626	hypothetical protein
			PPSC2_c1627	hypothetical protein
			PPSC2_c1628	hypothetical protein
			PPSC2_c1629	hypothetical protein
			PPSC2_c1630	hypothetical protein
			PPSC2_c1631	hypothetical protein
			PPSC2_c1632	hypothetical protein
			PPSC2_c1633	hypothetical protein
			PPSC2_c1634	resolvase domain protein
			PPSC2_c1635	helix-turn-helix domain-containing protein
			PPSC2_c1636	hypothetical protein
			PPSC2_c1638	hypothetical protein
			PPSC2_c1639	hemagglutination activity domain protein
			PPSC2_c1640	glycosyl transferase family protein
			PPSC2_c1641	hypothetical protein
			PPSC2_c1642	hypothetical protein
			PPSC2_c1643	hypothetical protein
			PPSC2_c1644	hypothetical protein
			PPSC2_c1645	hypothetical protein
			PPSC2_c1646	3'-5' exonuclease
			PPSC2_c1647	hypothetical protein
			PPSC2_c1648	hypothetical protein
			PPSC2_c1649	hypothetical protein
			PPSC2_c1650	hypothetical protein
			PPSC2_c1651	hypothetical protein
			PPSC2_c1652	glutaminyl-tRNA synthetase
			PPSC2_c1653	hypothetical protein
			PPSC2_c1654	hypothetical protein
			PPSC2_c1655	hypothetical protein
			PPSC2_c1656	copper amine oxidase domain-containing protein
			PPSC2_c1657	hypothetical protein
			PPSC2_c1658	hypothetical protein

## Sheet: CR1 GI's
Start	End	Size	Locus ID	Product
733265	737356	4091	X809_03395	adenine glycosylase
			X809_03400	thermostable monoacylglycerol lipase
			X809_03405	Pseudogene
			X809_03410	hypothetical protein
			X809_03415	Pseudogene
970825	980949	10124	X809_04465	iron-enterobactin transporter ATP-binding protein
			X809_04470	hypothetical protein
			X809_04475	hypothetical protein
			X809_04480	hypothetical protein
			X809_04485	hypothetical protein
			X809_04490	achromobactin biosynthetic protein AcsC
			X809_04495	siderophore biosynthesis protein SbnG
			X809_04500	diaminopimelate decarboxylase
			X809_04505	IucA/IucC
1090008	1094654	4646	X809_05015	NifK
			X809_05020	NifE
			X809_05025	NifN
			X809_05030	NifX
1104459	1108844	4385	X809_05075	MFS transporter
			X809_05080	chemotaxis protein CheY
			X809_05085	membrane protein
			X809_05090	LacI family transcriptional regulator
1177296	1181298	4002	X809_05410	hypothetical protein
			X809_05415	hypothetical protein
			X809_05420	sugar-binding protein
1226634	1264518	37884	X809_05655	peptide synthetase
			X809_05660	peptide ABC transporter
			X809_05665	excinuclease ABC subunit A
			X809_05670	O-methyltransferase
			X809_05675	hypothetical protein
			X809_05680	hypothetical protein
			X809_05685	hypothetical protein
			X809_05690	polyketidesynthase
			X809_05695	aspartate aminotransferase
			X809_05700	peptide synthetase
			X809_05705	hypothetical protein
			X809_05710	nodU
			X809_05715	tyrocidine synthetase III
1377540	1391268	13728	X809_06155	DNA integrase
			X809_06160	repressor
			X809_06165	XRE family transcriptional regulator
			X809_06170	hypothetical protein
			X809_06175	antirepressor
			X809_06180	hypothetical protein
			X809_06185	hypothetical protein
			X809_06190	hypothetical protein
			X809_06195	hypothetical protein
			X809_06200	hypothetical protein
			X809_06205	hypothetical protein
			X809_06210	hypothetical protein
			X809_06215	hypothetical protein
			X809_06220	hypothetical protein
			X809_06225	hypothetical protein
			X809_06230	hypothetical protein
			X809_06235	hypothetical protein
			X809_06240	single-stranded DNA-binding protein
			X809_06245	hypothetical protein
			X809_06250	DNA damage-indicible protein DnaD
			X809_06255	hypothetical protein
			X809_06260	hypothetical protein
			X809_06265	hypothetical protein
			X809_06270	hypothetical protein
			X809_06275	hypothetical protein
			X809_06280	hypothetical protein
			X809_06285	hypothetical protein
			X809_06290	hypothetical protein
			X809_06295	hypothetical protein
			X809_06300	hypothetical protein
			X809_06305	hypothetical protein
			X809_06310	hypothetical protein
			X809_06315	DNA methyltransferase
1394287	1419648	25361	X809_06360	hypothetical protein
			X809_06365	hypothetical protein
			X809_06370	hypothetical protein
			X809_06375	hypothetical protein
			X809_06380	hypothetical protein
			X809_06385	hypothetical protein
			X809_06390	hypothetical protein
			X809_06395	hypothetical protein
			X809_06400	hypothetical protein
			X809_06405	hypothetical protein
			X809_06410	hypothetical protein
			X809_06415	hypothetical protein
			X809_06420	hypothetical protein
			X809_06425	terminase
			X809_06430	portal protein
			X809_06435	head protein
			X809_06440	hypothetical protein
			X809_06445	hypothetical protein
			X809_06450	scaffold protein
			X809_06455	hypothetical protein
			X809_06460	hypothetical protein
			X809_06465	hypothetical protein
			X809_06470	hypothetical protein
			X809_06475	hypothetical protein
			X809_06480	hypothetical protein
			X809_06485	hypothetical protein
			X809_06490	hypothetical protein
			X809_06495	hypothetical protein
			X809_06500	phage portal protein
			X809_06505	phage portal protein
			X809_06510	hypothetical protein
			X809_06515	hypothetical protein
			X809_06520	hypothetical protein
			X809_06525	peptidoglycan-binding protein LysM
			X809_06530	hypothetical protein
			X809_06535	hypothetical protein
			X809_06540	hypothetical protein
			X809_06545	baseplate J protein
			X809_06550	phage portal protein
			X809_06555	hypothetical protein
1780934	1792521	11587	X809_08315	hypothetical protein
			X809_08320	hypothetical protein
			X809_08325	phosphotransferase
			X809_08330	hypothetical protein
			X809_08335	hypothetical protein
			X809_08340	hypothetical protein
			X809_08345	hypothetical protein
			X809_08350	hypothetical protein
			X809_08355	endonuclease
			X809_08360	hypothetical protein
			X809_08365	hypothetical protein
			X809_08370	DNA-binding protein
			X809_08375	hypothetical protein
			X809_08380	hypothetical protein
			X809_08385	hypothetical protein
2633151	2640620	7469	X809_12115	hypothetical protein
			X809_12120	hydroxylase
			X809_12125	hypothetical protein
			X809_12130	transcriptional regulator
			X809_12135	esterase
			X809_12140	hypothetical protein
			X809_12145	type 12 methyltransferase
			X809_12150	alpha/beta hydrolase
2648552	2654352	5800	X809_12200	alpha/beta hydrolase
			X809_12205	hypothetical protein
			X809_12210	Pseudogene
			X809_12215	methionine aminopeptidase
			X809_12220	Pseudogene
			X809_12225	hypothetical protein
			X809_12230	esterase
2711714	2717405	5691	X809_12430	PTS sugar transporter
			X809_12435	PTS cellobiose transporter subunit IIB
			X809_12440	PTS cellobiose transporter subunit IIA
			X809_12445	PTS cellobiose transporter subunit IIC
			X809_12450	6-phospho-beta-glucosidase
2813715	2822924	9209	X809_12895	3-ketoacyl-ACP reductase
			X809_12900	hypothetical protein
			X809_12905	hypothetical protein
			X809_12910	nickel ABC transporter substrate-binding protein
			X809_12915	nickel ABC transporter permease
			X809_12920	nickel ABC transporter permease
			X809_12925	nickel ABC transporter ATP-binding protein
			X809_12930	nickel ABC transporter ATP-binding protein
			X809_12935	hypothetical protein
2933019	2950227	17208	X809_13400	hypothetical protein
			X809_13405	AraC family transcriptional regulator
			X809_13410	sugar ABC transporter permease
			X809_13415	sugar ABC transporter permease
			X809_13420	sugar ABC transporter substrate-binding protein
			X809_13425	glycosyl hydrolase
			X809_13430	glycoside hydrolase
			X809_13435	hypothetical protein
			X809_13440	beta-galactosidase
			X809_13445	hypothetical protein
2959513	3025698	66185	X809_13500	PTS cellbiose transporter subunit IIC
			X809_13505	hypothetical protein
			X809_13510	transcriptional regulator
			X809_13515	hypothetical protein
			X809_13520	transcriptional regulator
			X809_13525	hypothetical protein
			X809_13530	hypothetical protein
			X809_13535	hypothetical protein
			X809_13540	ATPase AAA
			X809_13545	hypothetical protein
			X809_13550	DNA integrase
			X809_13555	hypothetical protein
			X809_13560	IS4 - disrupted
			X809_13565	short-chain dehydrogenase
			X809_13570	gramicidin dehydrogenase
			X809_13575	tyrocidine synthetase III
			X809_13580	phenylalanine racemase
			X809_13585	hypothetical protein
			X809_13590	diadenosine tetraphosphatase
			X809_13595	lytic transglycosylase
			X809_13600	Pseudogene
			X809_13605	isochorismatase
			X809_13610	hypothetical protein
			X809_13615	hypothetical protein
			X809_13620	hypothetical protein
			X809_13625	hypothetical protein
			X809_13630	cation transporter
			X809_13635	hypothetical protein
			X809_13640	hypothetical protein
			X809_13645	hypothetical protein
			X809_13650	hypothetical protein
			X809_13655	PTS sugar transporter subunit IIA
			X809_13660	6-phospho 3-hexuloisomerase
			X809_13665	iditol 2-dehydrogenase
			X809_13670	ribulose-phosphate 3-epimerase
			X809_13675	PTS galactitol transporter subunit IIC
			X809_13680	PTS galactitol transporter subunit IIB
			X809_13685	oxidoreductase
			X809_13690	TetR family transcriptional regulator
			X809_13695	NAD(P)H nitroreductase
			X809_13700	TetR family transcriptional regulator
			X809_13705	DNA integrase
3110386	3121035	10649	X809_14070	DNA-binding protein
			X809_14075	transposase
			X809_14080	hypothetical protein
			X809_14085	hypothetical protein
			X809_14090	NAD-dependent dehydratase
			X809_14095	oxidoreductase
			X809_14100	NADPH dehydrogenase
			X809_14105	MarR family transcriptional regulator
			X809_14110	resolvase
			X809_14115	hypothetical protein
3151095	3159256	8161	X809_14255	hypothetical protein
			X809_14260	PTS sugar transporter
			X809_14265	CoA transferase
			X809_14270	MFS transporter
			X809_14275	2-nitropropane dioxygenase
			X809_14280	diguanylate cyclase
			X809_14285	hypothetical protein
3285590	3291474	5884	X809_14885	membrane protein
			X809_14890	hypothetical protein
			X809_14895	hypothetical protein
			X809_14900	hypothetical protein
			X809_14905	Pseudogene
			X809_14910	hypothetical protein
			X809_14915	galactose oxidase
			X809_14920	hypothetical protein
			X809_14925	hypothetical protein
3379397	3384415	5018	X809_15340	aspartate oxidase
			X809_15345	hypothetical protein
			X809_15350	galactose oxidase
			X809_15355	hypothetical protein
			X809_15360	hypothetical protein
4096559	4124749	28190	X809_18460	methyltransferase type 11
			X809_18465	hypothetical protein
			X809_18470	histone acetyltransferase
			X809_18475	hypothetical protein
			X809_18480	hypothetical protein
			X809_18485	oxidoreductase
			X809_18490	hypothetical protein
			X809_18495	hypothetical protein
			X809_18500	hypothetical protein
			X809_18505	hypothetical protein
			X809_18510	GNAT family acetyltransferase
			X809_18515	hypothetical protein
			X809_18520	transcriptional regulator
			X809_18525	hypothetical protein
			X809_18530	hypothetical protein
			X809_18535	hypothetical protein
			X809_18540	hypothetical protein
			X809_18545	Zn-finger containing protein
			X809_18550	hypothetical protein
			X809_18555	hypothetical protein
			X809_18560	hypothetical protein
			X809_18565	XRE family transcriptional regulator
			X809_18570	hypothetical protein
			X809_18575	hypothetical protein
			X809_18580	hypothetical protein
			X809_18585	hypothetical protein
			X809_18590	hypothetical protein
			X809_18595	hypothetical protein
			X809_18600	XRE family transcriptional regulator
			X809_18605	hypothetical protein
			X809_18610	hypothetical protein
			X809_18615	hypothetical protein
			X809_18620	hypothetical protein
			X809_18625	hypothetical protein
			X809_18630	hypothetical protein
			X809_18635	hypothetical protein
			X809_18640	hypothetical protein
			X809_18645	hypothetical protein
			X809_18650	hypothetical protein
			X809_18655	hypothetical protein
			X809_18660	hypothetical protein
			X809_18665	hypothetical protein
4136370	4151975	15605	X809_18715	N-acetyltransferase GCN5
			X809_18720	urea carboxylase
			X809_18725	urea carboxylase
			X809_18730	allophanate hydrolase
			X809_18735	hypothetical protein
			X809_18740	ABC transporter permease
			X809_18745	macrolide ABC transporter ATP-binding protein
			X809_18750	hypothetical protein
			X809_18755	hypothetical protein
			X809_18760	cysteine hydrolase
			X809_18765	cysteine hydrolase
			X809_18770	peptidase M20
			X809_18775	hypothetical protein
			X809_18780	GCN5 family acetyltransferase
			X809_18785	hypothetical protein
			X809_18790	hypothetical protein
4257273	4262931	5658	X809_19305	hypothetical protein
			X809_19310	hypothetical protein
			X809_19315	hypothetical protein
			X809_19320	hypothetical protein
			X809_19325	hypothetical protein
			X809_19330	hypothetical protein
			X809_19335	hypothetical protein
4266813	4271353	4540	X809_19345	hypothetical protein
			X809_19350	hypothetical protein
			X809_19355	hypothetical protein
			X809_19360	hypothetical protein
			X809_19365	hypothetical protein
			X809_19370	zinc-binding protein
4355246	4361538	6292	X809_19740	chemotaxis protein CheY
			X809_19745	Pseudogene
			X809_19750	hypothetical protein
			X809_19755	hypothetical protein
			X809_19760	hypothetical protein
			X809_19765	hypothetical protein
			X809_19770	hypothetical protein
5129029	5175885	46856	X809_23445	hypothetical protein
			X809_23450	hypothetical protein
			X809_23455	hypothetical protein
			X809_23460	tyrocidine synthetase III - disrupted
			X809_23465	bacitracin synthase - disrupted
			X809_23470	multidrug ABC transporter permease
			X809_23475	multidrug ABC transporter permease
			X809_23480	peptide synthetase
			X809_23485	peptide synthetase
			X809_23490	gramicidin synthetase
			X809_23495	hypothetical protein
			X809_23500	hypothetical protein
			X809_23505	hypothetical protein
			X809_23510	maturase
			X809_23520	hypothetical protein
			X809_23525	hypothetical protein
			X809_23530	hypothetical protein
			X809_23535	hypothetical protein
5206724	5211731	5007	X809_23720	hypothetical protein
			X809_23725	hypothetical protein
			X809_23730	hypothetical protein
			X809_23735	hypothetical protein
			X809_23740	hypothetical protein
			X809_23745	hypothetical protein
			X809_23750	hypothetical protein
			X809_23755	hypothetical protein
5214587	5236057	21470	X809_23795	tail protein
			X809_23800	baseplate J protein
			X809_23805	lysozyme
			X809_23810	hypothetical protein
			X809_23815	hypothetical protein
			X809_23820	phage late control protein
			X809_23825	phage tail protein
			X809_23830	hypothetical protein
			X809_23835	hypothetical protein
			X809_23840	hypothetical protein
			X809_23845	tail protein
			X809_23850	phage tail protein
			X809_23855	hypothetical protein
			X809_23860	hypothetical protein
			X809_23865	hypothetical protein
			X809_23870	hypothetical protein
			X809_23875	hypothetical protein
			X809_23880	hypothetical protein
			X809_23885	phage portal protein
			X809_23890	peptidyl-prolyl cis-trans isomerase
			X809_23895	terminase
			X809_23900	hypothetical protein
			X809_23905	hypothetical protein
			X809_23910	hypothetical protein
			X809_23915	transcriptional regulator
			X809_23920	hypothetical protein
			X809_23925	hypothetical protein
			X809_23930	hypothetical protein
5239500	5248697	9197	X809_23970	hypothetical protein
			X809_23975	hypothetical protein
			X809_23980	hypothetical protein
			X809_23985	hypothetical protein
			X809_23990	hypothetical protein
			X809_23995	hypothetical protein
			X809_24000	hypothetical protein
			X809_24005	hypothetical protein
			X809_24010	hypothetical protein
			X809_24015	hypothetical protein
			X809_24020	hypothetical protein
			X809_24025	hypothetical protein
			X809_24030	Rha family transcriptional regulator
			X809_24035	hypothetical protein
			X809_24040	hypothetical protein
			X809_24045	XRE family transcriptional regulator
			X809_24050	hypothetical protein
			X809_24055	hypothetical protein
			X809_24060	integrase
5320533	5328150	7617	X809_24460	spore coat protein
			X809_24465	TDP-4-oxo-6-deoxy-D-glucose aminotransferase
			X809_24470	membrane protein
			X809_24475	hypothetical protein
			X809_24480	family 2 glycosyl transferase
			X809_24485	hypothetical protein
			X809_24490	hypothetical protein
5943786	5967303	23517	X809_27260	methyltransferase type 12
			X809_27265	hypothetical protein
			X809_27270	hypothetical protein
			X809_27275	Pseudogene
			X809_27280	elongation factor G
			X809_27285	hypothetical protein
			X809_27290	hypothetical protein
			X809_27295	hypothetical protein
			X809_27300	hypothetical protein
			X809_27305	hypothetical protein
			X809_27310	transcriptional regulator
			X809_27315	hypothetical protein
			X809_27320	hypothetical protein
			X809_27325	copper amine oxidase
			X809_27330	hydrolase
			X809_27335	hypothetical protein
			X809_27340	DNA repair protein RadC
			X809_27345	hypothetical protein
			X809_27350	resolvase
			X809_27355	resolvase
