# Supplementary material for: Comparative and genetic analysis of the four sequenced Paenibacillus polymyxa genomes reveals a diverse metabolism and conservation of genes relevant to plant-growth promotion and competitiveness
Source: BMC Genomics. 2014 Oct 3;15:851. doi: 10.1186/1471-2164-15-851 (PMC4209062; doi:10.1186/1471-2164-15-851)
Supplement: Supplementary file 3 — Additional file 3: Identified insertion sequences and their homology to known insertion sequences. (XLSX 35 KB) [file 12864_2014_6587_MOESM3_ESM.xlsx]

## Sheet: SC2
Sequences producing significant alignments
	IS Family	Group	Origin	Score (bits)	E-value
ISBce18	IS3	IS150	Bacillus cereus	56	0.0005
ISHaha5	IS110		Halobacillus halophilus	54	0.002
ISBth8	IS3	IS150	Bacillus thuringiensis	50	0.029

## Sheet: M1
Sequences producing significant alignments
	IS Family	Group	Origin	Score (bits)	E-value
ISBce18	IS3	IS150	Bacillus cereus	56	0.0005
ISHaha5	IS110		Halobacillus halophilus	54	0.002
ISNpu13	Tn3		Nostoc punctiforme	54	0.002

## Sheet: E681
Sequences producing significant alignments
	IS Family	Group	Origin	Score (bits)	E-value
ISBsu1	IS3	IS150	Bacillus subtilis	151	1e-32
ISErh1	IS3	IS150	Erysipelothrix rhusiopathiae	98	1e-16
IS655	IS3	-	Bacillus halodurans	84	2e-12
ISSmi2	IS1182		Streptococcus mitis	80	3e-11
ISBspe1	IS1182		Bacillus pseudofirmus	72	7e-09
ISClsp1	IS3	IS150	Clostridium sp.	72	7e-09
ISHaha5	IS110		Halobacillus halophilus	66	5e-07
IS658	IS30	-	Bacillus halodurans	66	5e-07
IS1182	IS1182		Staphylococcus aureus	60	3e-05
ISArsp6	Tn3		Arthrobacter sp.	54	0.002
ISSau3	IS1182		Staphylococcus aureus subsp. aureus	54	0.002
ISEfa8	IS3	IS150	Enterococcus faecium	54	0.002

## Sheet: CR1
Sequences producing significant alignments
	IS Family	Group	Origin	Score (bits)	E-value
ISBcy1	IS1182		Bacillus cytotoxicus	105	6e-19
ISHaha5	IS110		Halobacillus halophilus	66	5e-07
ISPaen2	IS5	IS5	Paenibacillus sp.	60	3e-05
ISArsp6	Tn3		Arthrobacter sp.	54	0.002
