# Supplementary material for: Comparative and genetic analysis of the four sequenced Paenibacillus polymyxa genomes reveals a diverse metabolism and conservation of genes relevant to plant-growth promotion and competitiveness
Source: BMC Genomics. 2014 Oct 3;15:851. doi: 10.1186/1471-2164-15-851 (PMC4209062; doi:10.1186/1471-2164-15-851)
Supplement: Supplementary file 6 — Additional file 6: Transporter classification homology and the number of identified homologs in the four P. polymyxa strains. (XLSX 15 KB) [file 12864_2014_6587_MOESM6_ESM.xlsx]

## Sheet: Transporter Classification
Supplementary Table 5. Transporter Database Classification of P. polymyxa strains.
SUPER FAMILIES	CR1	E681	M1	SC2	Proportion of Total
					CR1	E681	M1	SC2
Major Facilitator Superfamily (MFS)	67	60	71	70	9.00538	9.04977	10.0996	10.0719
ATP-binding Cassette (ABC) Superfamily	409	351	367	361	59.7953	57.3529	57.3438	56.9401
Drug/Metabolite Transporter (DMT) Superfamily	21	15	22	20	7.63636	5.74713	8.05861	7.32601
Resistance-Nodulation-Cell Division (RND) Superfamily	6	4	5	5	0.597015	0.43573	0.519751	0.522466
Multidrug/Oligosaccharidyl-lipid/Polysaccharide (MOP) Flippase Superfamily	13	12	11	11	1.3013	1.31291	1.14943	1.15546
Bacterial Flagellar Motor/ExbBD Outer Membrane Transport Energizer (Mot/Exb) Superfamily	2	4	4	4	0.20284	0.443459	0.422833	0.42508
P-type ATPase (P-ATPase) Superfamily	7	8	7	7	0.711382	0.890869	0.7431	0.747065
H+- or Na+-translocating F-type, V-type and A-type ATPase (F-ATPase) Superfamily	9	10	10	10	0.921187	1.1236	1.06952	1.07527
Iron/Lead Transporter (ILT) Superfamily	2	2	2	2	0.206612	0.227273	0.216216	0.217391
Family	CR1	E681	M1	SC2
10 TMS Putative Sulfate Exporter (PSE) Family	1	1	1	1
2-Hydroxycarboxylate Transporter (2-HCT) Family	1	2	1	1
2-Keto-3-Deoxygluconate Transporter (KDGT) Family	1	1	1	1
Alanine or Glycine:Cation Symporter (AGCS) Family	2	2	2	2
Amino Acid-Polyamine-Organocation (APC) Family	3	4	4	4
Ammonia Transporter Channel (Amt) Family	1	1	1	1
Aromatic Acid Exporter (ArAE) Family	2	2	2	2
Arsenite-Antimonite (ArsAB) Efflux Family	1	1	2	1
Autoinducer-2 Exporter (AI-2E) Family (Formerly PerM Family, TC #9.B.22)	6	6	6	6
Auxin Efflux Carrier (AEC) Family	4	3	4	4
Bacterial Competence-related DNA Transformation Transporter (DNA-T) Family	1	1	1	1
Branched Chain Amino Acid Exporter (LIV-E) Family	4	2	2	2
Branched Chain Amino Acid:Cation Symporter (LIVCS) Family	1	1	1	1
C4-Dicarboxylate Uptake (Dcu) Family	0	0	1	1
Ca2+:Cation Antiporter (CaCA) Family	1	1	1	1
Camphor Resistance (CrcB) Family	2	2	1	2
Cation Channel-forming Heat Shock Protein-70 (Hsp70) Family	1	1	1	1
Cation Diffusion Facilitator (CDF) Family	5	4	4	4
Chloroplast Envelope Protein Translocase (CEPT or Tic-Toc) Family	2	2	2	1
Concentrative Nucleoside Transporter (CNT) Family	1	1	1	1
Copper Resistance (CopD) Family	1	1	1	1
CorA Metal Ion Transporter (MIT) Family	3	3	3	3
Cph1 Holin (Cph1 Holin) Family	0	0	0	1
MPA1-C Family	2	2	2	2
DedA or YdjX-Z (DedA) Family	7	8	5	5
Dicarboxylate/Amino Acid:Cation (Na+ or H+) Symporter (DAACS) Family	2	2	2	2
Dipicolinic Acid Transporter (DPA-T) Family	2	2	2	2
Disulfide Bond Oxidoreductase B (DsbB) Family	1	1	1	1
Disulfide Bond Oxidoreductase D (DsbD) Family	1	1	1	1
Ethanolamine Facilitator (EAF) Family	0	1	0	0
Ferrous Iron Uptake (FeoB) Family	1	1	1	1
Formate-Nitrite Transporter (FNT) Family	2	2	2	2
General Secretory Pathway (Sec) Family	7	7	8	8
Gluconate:H+ Symporter (GntP) Family	4	3	2	2
Glycoside-Pentoside-Hexuronide (GPH):Cation Symporter Family	5	4	5	5
Hly III (Hly III) Family	1	1	1	1
HlyC/CorC (HCC) Family	4	4	4	4
Hydroxy/Aromatic Amino Acid Permease (HAAAP) Family	1	0	2	1
Inorganic Phosphate Transporter (PiT) Family	1	1	1	1
K+ Transporter (Trk) Family	2	2	2	2
Large Conductance Mechanosensitive Ion Channel (MscL) Family	1	1	1	1
L-Lysine Exporter (LysE) Family	1	2	1	2
LrgA Holin (LrgA Holin) Family	1	1	1	1
Major Intrinsic Protein (MIP) Family	1	1	1	1
Metal Ion (Mn2+-iron) Transporter (Nramp) Family	1	1	1	1
Minor Capsid Protein, gp7 of Baccilus subtilis Phage SPP1 (gp7) Family	1	0	2	1
Monovalent Cation:Proton Antiporter-2 (CPA2) Family	2	2	2	2
Na+-transporting Carboxylic Acid Decarboxylase (NaT-DC) Family	2	1	0	0
Neurotransmitter:Sodium Symporter (NSS) Family	1	1	1	1
Nisin (Nisin) Family	0	1	0	0
Nucleobase:Cation Symporter-2 (NCS2) Family	2	2	2	2
Outer Membrane Factor (OMF) Family	4	4	3	3
Outer Membrane Protein Secreting Main Terminal Branch (MTB) Family	0	0	1	0
Phosphate:Na+ Symporter (PNaS) Family	1	1	1	1
Phosphotransferase System Enzyme I (EI) Family	2	2	2	2
Pore-forming ESAT-6 Protein (ESAT-6) Family	7	9	8	9
Prokaryotic Molybdopterin-containing Oxidoreductase (PMO) Family	5	5	5	5
Prokaryotic Succinate Dehydrogenase (SDH) Family	3	3	3	3
Proposed Fatty Acid Transporter (FAT) Family	0	1	1	2
PTS Fructose-Mannitol (Fru) Family	1	3	3	3
PTS Galactitol (Gat) Family	2	1	1	1
PTS Glucose-Glucoside (Glc) Family	21	13	16	16
PTS Lactose-N,N'-Diacetylchitobiose-beta-glucoside (Lac) Family	4	2	3	3
PTS Mannose-Fructose-Sorbose (Man) Family	5	5	5	5
Putative Arginine Transporter (ArgW) Family	2	2	2	2
Putative Bacterial Murein Precursor Exporter (MPE) Family	2	3	3	3
Putative Heme Handling Protein (HHP) Family	1	1	1	1
Putative Inorganic Carbon (HCO3-) Transporter/O-antigen Polymerase (ICT/OAP) Family	1	0	0	0
Putative Mg2+ Transporter-C (MgtC) Family	2	2	2	2
Putative Permease Duf318 (Duf318) Family	1	1	1	1
Resistance to Homoserine/Threonine (RhtB) Family	4	2	4	4
SdpC (Peptide-Antibiotic Killer Factor) Immunity Protein, SdpI (SdpI) Family	1	1	1	1
SecDF-associated Single Transmembrane Protein, YajC (YajC) Family	1	1	1	1
Sensor Histidine Kinase (SHK) Family	5	5	5	5
Septal DNA Translocator (S-DNA-T) Family	2	2	3	2
Small Conductance Mechanosensitive Ion Channel (MscS) Family	1	1	1	1
Staphylococcus aureus Putative Quorum Sensing Peptide Exporter, AgrB (AgrB) Family	1	1	1	1
Stomatin/Podocin/Band 7/Nephrosis.2/SPFH (Stomatin) Family	3	3	3	4
Sulfate Permease (SulP) Family	2	2	2	2
Tellurium Ion Resistance (TerC) Family	4	4	4	5
Testis-Enhanced Gene Transfer (TEGT) Family	0	0	0	1
Threonine/Serine Exporter (ThrE) Family	1	1	1	1
Tricarboxylate Transporter (TTT) Family	1	1	1	1
Twin Arginine Targeting (Tat) Family	2	2	2	2
Type III (Virulence-related) Secretory Pathway (IIISP) Family	11	11	11	11
Type IV (Conjugal DNA-Protein Transfer or VirB) Secretory Pathway (IVSP) Family	0	0	2	1
YaaH (YaaH) Family	1	1	1	1
YebN (YebN) Family	2	2	2	2
YggT or Fanciful K+ Uptake-B (FkuB; YggT) Family	1	1	1	1
Zinc (Zn2+)-Iron (Fe2+) Permease (ZIP) Family	1	1	1	1
RD1 or ESX-1/Snm Protein Secretion System (RD1) Family	7	9	8	9
	CR1	E681	M1	SC2
TOTAL TRANSPORTERS	751	672	711	704
All transporter classifications were obtained from the Transporter Classification Database. Categorization of putative transporter genes was performed using available tools on the JGI IMG database
